# Supplementary material for: In Human and Mouse Spino-Cerebellar Tissue, Ataxin-2 Expansion Affects Ceramide-Sphingomyelin Metabolism
Source: Int J Mol Sci. 2019 Nov 21;20(23):5854. doi: 10.3390/ijms20235854 (PMC6928749; doi:10.3390/ijms20235854)
Supplement: Supplementary file 1 [file ijms-20-05854-s001.zip]

Archive with 4 entries (3 files):
- ijms-647038-final-supplementary/
- ijms-647038-final-supplementary/ijms-647038-Figure S1.pdf
- ijms-647038-final-supplementary/SenAuburger_SupplementaryTableS1A_cerebellum.xlsx
- ijms-647038-final-supplementary/SenAuburger_SupplementaryTableS1B_spinalcord.xlsx
