# Supplementary material for: In Human and Mouse Spino-Cerebellar Tissue, Ataxin-2 Expansion Affects Ceramide-Sphingomyelin Metabolism
Source: Int J Mol Sci. 2019 Nov 21;20(23):5854. doi: 10.3390/ijms20235854 (PMC6928749; doi:10.3390/ijms20235854)
Supplement: Supplementary file 1 [file ijms-20-05854-s001.zip › ijms-647038-final-supplementary/SenAuburger_SupplementaryTableS1A_cerebellum.xlsx]

## Sheet: Cerebellum-KIN Perseus output
C: Student's T-test Significant CB_KIN_CB_WT	C: Student's T-test significant	N: -Log Student's T-test p-value CB_KIN_CB_WT	N: Student's T-test q-value CB_KIN_CB_WT	N: Student's T-test Difference CB_KIN_CB_WT (log2)	N: Student's T-test Test statistic CB_KIN_CB_WT	T: Metabolite	T: HMDB ID	T: KEGG ID	CB_66_9_KIN	CB_68_17_KIN	CB_69_23_KIN	CB_69_24_KIN	CB_69_28_KIN	CB_73_14_KIN	CB_64_11_WT	CB_67_11_WT	CB_68_20_WT	CB_69_22_WT	CB_69_25_WT	CB_73_11_WT
+	CB_KIN_CB_WT	4.43286	0.00668058	0.739014	7.00552	Sphingomyelin (d18:1/22:1(13Z))	HMDB12104		27.5754	27.6458	27.8385	28.0084	27.7771	27.5754	26.7129	26.8385	27.1604	26.9539	27.1604	27.1604
+	CB_KIN_CB_WT	4.25462	0.00503532	0.893044	6.67069	Sphingomyelin (d18:0/20:2(11Z,14Z))	HMDB13465		21.3101	21.2535	21.4676	21.7796	21.417	21.1332	20.1946	20.1946	20.6971	20.6096	20.6096	20.6971
+	CB_KIN_CB_WT	3.38426	0.0249056	0.595489	5.18046	Sphingomyelin (d18:0/22:3(10Z,13Z,16Z))	HMDB13468		24.6865	24.6865	24.9316	24.8385	25.0609	24.7895	23.9316	24.019	24.3239	24.1795	24.391	24.5754
+	CB_KIN_CB_WT	3.06592	0.0388774	0.789204	4.68636	Sphingomyelin (d18:1/20:0)	HMDB12102		27.8974	28.0084	27.9539	28.0084	28.8974	27.8974	27.1604	27.341	27.4234	27.1604	27.5014	27.341
		2.42356	0.136505	0.613236	3.75209	Riboflavin	HMDB00244	C00255	22.3376	22.391	22.2535	22.3101	22.8385	22.7594	22.0691	22.0359	22.1642	21.6096	21.9672	21.3645
		2.2679	0.162789	0.677499	3.53558	UMP	HMDB00288	C00105	22.002	22.2535	22.417	22.1642	22.1332	22.5869	21.2535	21.3101	22.0691	21.0691	21.895	21.895
		2.01526	0.249645	0.271771	3.18996	Phosphoserine	HMDB00272	C01005	19.0426	19.0951	18.9601	19.2419	18.9024	18.7471	18.68	18.6096	18.8423	18.8423	18.5731	18.8113
		1.8927	0.289661	0.35685	3.02423	Isonicotinic acid	HMDB60665	C07446	26.8385	26.7129	26.7129	26.5754	26.4394	26.7129	26.019	26.4234	25.9977	26.2891	26.5754	26.5463
		1.86971	0.271474	-0.501034	-2.99324	L-Acetylcarnitine	HMDB00201	n/a	29.5933	29.2535	29.6458	29.8081	29.2979	29.1361	29.6964	29.8974	29.8974	29.8974	29.7771	30.5754
		1.78571	0.296462	-0.973149	-2.88023	Ceramide (d18:1/19:0)	n/a		17.8727	17.68	17.8727	18.8423	17.4576	16.5507	19.0156	18.4576	18.4972	19.1704	18.1946	18.7796
		1.73358	0.303883	0.622954	2.81022	Ureidopropionic acid	HMDB00026	C02642	18.1946	18.6096	17.6096	18.1457	18.68	18.417	16.9882	18.0426	17.8113	17.5356	17.9316	17.6096
		1.72111	0.286672	0.440291	2.79348	Uric acid	HMDB00289	C00366	19.1206	18.4972	18.3321	18.8113	18.0951	18.68	17.9316	18.0426	18.2419	18.2419	18.1946	18.2419
		1.70514	0.274533	-1.46565	-2.77205	Sphingosine 1-phosphate	HMDB00277	C06124	21.5638	21.654	21.6096	23.632	24.1015	22.5404	23.9316	23.9316	22.8191	24.4551	24.7389	24.019
		1.67313	0.274424	-0.819291	-2.7291	Betaine	HMDB00043	C00719	27.8974	28.4234	27.9539	27.5754	29.0349	27.1604	28.7129	29.1115	28.341	28.611	28.9539	29.2308
		1.60865	0.297124	0.32642	2.64261	L-Proline	HMDB00162	C00148	27.2535	27.341	26.9539	27.0609	26.9539	27.1604	26.5754	26.7129	27.2535	26.5463	26.8385	26.8385
		1.6032	0.28207	-0.460397	-2.6353	ADP	HMDB01341	C00008	16.3408	16.2696	15.7471	15.7987	15.8727	15.92	16.5204	16.3408	17.0951	16.2512	16.0951	16.4087
		1.54315	0.304848	0.363973	2.5547	2',3'-Cyclic AMP	HMDB11616	C02353	21.8191	21.4676	21.8576	21.2535	21.7796	21.8191	21.3101	21.5638	21.5638	20.9316	21.1332	21.3101
		1.52528	0.300003	0.765389	2.53071	Deoxyuridine	HMDB00012	C00526	18.0426	17.8727	17.4576	17.5356	17.9316	18.9316	16.4415	17.8113	16.7471	17.1946	17.6096	17.3752
		1.51397	0.291715	-0.256914	-2.51551	Thiamine monophosphate	HMDB02666	C01081	19.3752	19.3752	18.9316	19.1457	19.1206	18.8423	19.5545	19.3101	19.4972	19.3321	19.2419	19.3962
		1.51345	0.277459	0.76886	2.51482	Sphingomyelin (d18:0/12:0)	HMDB12084		21.1946	20.7796	21.002	21.3645	21.3101	22.4676	20.6096	20.417	19.8269	20.5165	21.1332	21.002
		1.45234	0.304172	-0.881923	-2.43264	Ceramide (d18:1/22:0)	HMDB04952		23.391	23.632	23.9316	24.4551	24.6865	23.019	25.217	25.1015	23.632	25.1795	24.391	24.8858
		1.44062	0.298286	-1.40839	-2.41686	Ceramide (d18:1/18:0)	HMDB04950		19.8727	19.6276	19.5356	21.417	21.3101	18.714	22.2243	21.1946	20.0691	22.8191	21.3101	21.3101
		1.41303	0.304033	-0.628262	-2.37967	Xanthosine	HMDB00299	C01762	16.6096	15.9882	15.3233	15.3233	15.9431	15.9658	17.2877	16.5049	16.5356	16.2877	16.0743	16.2326
		1.39481	0.303846	-1.21449	-2.3551	Ceramide (d18:0/23:0)	HMDB11767		22.2535	22.5638	22.417	22.9672	24.5165	21.8191	24.5165	23.9316	22.3645	24.7389	24.019	24.2535
		1.37595	0.304643	-1.63133	-2.32962	Ceramide (d18:0/18:0)	HMDB11761		20.417	20.6096	20.3101	21.3645	23.5165	19.7796	23.391	22.7995	20.6971	23.632	22.1642	23.1015
		1.32263	0.33119	0.491865	2.25745	Dehydroascorbate	HMDB01264	C05422	19.5545	19.265	19.3752	18.6096	18.68	19.2419	18.2419	18.3321	19.0951	18.3321	18.9316	18.8423
		1.27012	0.359914	0.46096	2.1861	L-Phenylalanine	HMDB00159	C00079	25.8385	26.5754	25.8385	25.6865	26.3239	26.5609	25.5165	25.7389	25.7645	25.217	26.217	25.604
		1.2412	0.370958	0.329201	2.14667	N-Acetylputrescine	HMDB02064	C02714	18.6453	18.9601	18.2419	18.5731	18.4972	18.417	18.6096	18.0951	18.2877	18.3321	17.7471	18.2877
		1.18354	0.409019	0.271131	2.06772	N-Acetyl-D-glucosamine	HMDB00215	C00140	20.6096	20.5165	20.3101	20.417	21.002	20.7796	20.1946	20.6971	20.417	20.1946	20.3101	20.1946
		1.17845	0.400045	0.750084	2.06073	Serotonin	HMDB00259	C00780	21.0691	19.7955	20.3101	21.654	20.417	20.3101	19.8423	19.5545	19.0691	20.8576	20.0691	19.6628
		1.16704	0.397446	-0.33161	-2.04504	Beta-Alanine	HMDB00056	C00099	20.7796	21.1332	20.8576	21.6096	20.9316	21.1332	21.7796	21.417	21.0691	21.3645	21.6096	21.1946
		1.15943	0.391832	0.642057	2.03456	Thymine	HMDB00262	C00178	18.3321	18.0426	17.2877	17.5356	18.417	19.0951	16.7471	17.9882	17.3752	17.4576	17.6096	17.68
		1.12734	0.409096	0.240291	1.99027	Uracil	HMDB00300	C00106	25.0609	24.7389	24.632	24.2535	24.5165	24.6865	24.4551	24.3239	24.632	24.391	24.2535	24.391
		1.10392	0.419062	0.52545	1.95783	Glycerol 3-phosphate	HMDB00126	C00093	24.976	25.4551	25.4551	24.8385	26.3578	26.1795	25.1795	25.3239	24.7895	24.7389	25.1015	24.976
		1.01644	0.497932	0.826983	1.83563	L-Tyrosine	HMDB00158	C00082	26.3745	27.4234	25.8858	26.0609	26.1984	28.3828	25.5165	26.141	26.2535	25.019	26.2353	26.1984
		1.00852	0.493008	-0.939834	-1.82448	Sphingomyelin (d18:0/26:0)	n/a		23.391	23.8385	23.9316	25.1795	21.9672	23.7389	25.1795	24.1795	23.5165	25.5165	24.4551	24.8385
		0.989368	0.501313	-1.07223	-1.79744	Ceramide (d18:0/20:0)	HMDB11764		19.0156	19.5915	19.2185	20.6096	21.9316	18.9601	21.1946	20.6096	19.5915	22.2535	20.8576	21.2535
		0.963329	0.518282	-0.857628	-1.76053	Sphingomyelin (d18:1/26:0)	HMDB11698		24.5754	24.976	25.0609	26.3066	23.391	24.8858	26.3239	25.019	24.6865	26.5754	25.7389	25.9977
		0.956417	0.513094	0.589986	1.7507	L-Tryptophan	HMDB00929	C00078	25.5463	25.7645	24.9316	24.7895	26.2714	26.3578	24.5165	25.7129	24.8385	24.5754	25.5463	24.9316
		0.927745	0.534409	0.395817	1.70977	Pantothenic acid	HMDB00210	C00864	28.7453	28.6798	28.6798	27.9539	28.5014	29.0864	27.5754	28.5014	28.5014	27.7771	28.5754	28.341
		0.91765	0.533636	-0.61874	-1.69529	Sphingomyelin (d18:1/24:0)	HMDB11697		26.9539	27.5754	27.2535	27.8974	26.1604	27.6458	28.2077	26.9539	27.1604	28.2535	28.1604	28.4629
		0.877952	0.570791	-0.410956	-1.63806	Betaine aldehyde	HMDB01252	C00576	20.6971	20.417	20.3101	20.417	21.6971	20.7796	21.1332	21.417	20.6971	20.8576	21.0691	21.6096
		0.864954	0.574455	-0.770139	-1.6192	Hydroxypyruvic acid	HMDB01352	C00168	16.0532	15.8484	15.8965	15.7987	13.5507	16.5204	16.0319	17.2877	16.2877	16.2877	16.5951	15.7987
		0.855982	0.573118	0.26889	1.60615	Sphingomyelin (d18:1/22:0), Sphingomyelin (d18:0/22:1(13Z))	HMDB12103, HMDB12092		29.1361	29.4823	29.4032	30.0349	29.4234	29.3828	29.0609	28.9814	28.8385	29.4823	29.4629	29.4234
		0.826667	0.599514	-0.525964	-1.56329	Adenine	HMDB00034	C00147	28.6458	28.1115	27.7771	26.7129	28.8081	27.8974	28.341	28.8974	27.9539	28.5389	28.8385	28.5389
		0.82571	0.587774	-0.540022	-1.56188	Sphingomyelin (d18:0/24:0)	HMDB12094		25.7645	26.341	26.0609	26.5754	25.141	26.391	27.0609	25.5754	25.9088	27.0609	26.9539	26.9539
		0.804823	0.603612	-0.52347	-1.53112	Ceramide (d18:2/20:0)	n/a		24.8858	24.8385	25.2891	26.1214	25.2535	24.391	25.9977	25.217	24.7389	26.4394	25.8142	25.7129
		0.797627	0.600911	0.260003	1.52048	Sphingomyelin (d16:1/24:1(15Z))	HMDB11694		30.3828	30.7453	30.6629	31.2759	30.5754	30.5754	30.2759	30.2759	30.0349	30.7453	30.6629	30.6629
		0.791553	0.596939	-0.127251	-1.51149	Adenosine monophosphate	HMDB00045	C00020	27.7129	27.7771	27.7771	27.7771	27.6458	27.5754	27.8385	27.6458	28.0609	27.7771	27.6458	28.0609
		0.789669	0.587543	0.35264	1.50869	Deoxyguanosine	HMDB00085	C00330	20.0691	18.714	19.0691	19.1946	18.8113	18.7796	19.0951	18.8113	18.5731	18.417	19.0156	18.6096
		0.765029	0.609649	0.28085	1.472	Fumaric acid	HMDB00134	C00122	18.0951	17.8727	18.1946	17.68	18.9024	18.0426	17.6096	17.8727	17.6096	18.0426	18.0951	17.8727
		0.754404	0.612733	-0.74773	-1.45609	Ceramide (d18:0/21:0)	n/a		16.7471	17.0951	17.2877	18.0426	18.9316	16.6096	18.7471	18.2877	16.4415	18.9316	18.3752	18.417
		0.754398	0.60118	-0.860202	-1.45609	Ceramide (d18:1/26:0)	HMDB04955		17.6096	18.1457	18.4972	19.7471	20.6096	17.3752	20.3101	19.7634	18.417	19.9316	18.9601	19.7634
		0.751644	0.593801	-0.853009	-1.45195	Ceramide (d18:0/19:0)	n/a		15.0102	15.1752	15.1752	15.4893	17.0951	14.5507	16.5951	16.0951	14.1357	17.4576	16.8727	16.4576
		0.739503	0.599533	-0.707934	-1.43369	Ceramide (d18:1/16:0)	HMDB04949		16.9882	17.9882	18.1457	18.6453	18.7796	16.8727	19.1457	18.4972	17.1946	19.8113	18.8727	18.1457
		0.715169	0.622761	-0.850782	-1.39687	Ceramide (d18:0/22:0)	HMDB11765		23.8385	24.3239	24.1795	25.5165	26.7129	23.391	26.019	25.632	23.9316	26.3745	25.4234	25.6865
		0.679736	0.663847	-0.22487	-1.34268	Uridine	HMDB00296	C00299	21.3645	20.9316	20.8576	20.417	20.6971	21.0691	21.4676	20.8576	21.3645	20.9316	20.9316	21.1332
		0.671463	0.664948	-1.01895	-1.32993	Adenosine	HMDB00050	C00212	32.4581	31.8608	31.5296	27.5754	32.2759	31.3828	32.099	32.4334	31.2759	32.3303	32.5754	32.4823
		0.580659	0.805689	0.342517	1.18708	Sphingomyelin (d18:1/12:0)	HMDB12096		27.4234	27.7771	27.7129	27.6458	26.141	27.1604	26.7129	26.5315	26.8385	27.0609	27.1604	27.5014
		0.556765	0.837071	0.430381	1.14853	5'-Methylthioadenosine	HMDB01173	C00170	22.3376	22.3645	22.2535	22.7594	24.019	23.1946	22.1642	23.2535	21.5638	22.1332	22.9495	22.2821
		0.555615	0.825532	-0.633748	-1.14666	Sarcosine	HMDB00271	C00213	26.7129	26.8385	27.4234	27.1604	25.4234	26.8385	28.4629	25.4234	28.2535	28.1604	26.8385	27.0609
		0.555608	0.812229	-0.398005	-1.14665	N-Acetylaspartylglutamic acid	HMDB01067	C12270	25.391	25.604	24.976	26.9539	25.9316	25.6595	25.976	26.2353	25.3239	26.9539	26.2353	26.1795
		0.550121	0.809501	0.154884	1.13773	Hypoxanthine	HMDB00157	C00262	28.2535	27.8385	27.5754	28.341	27.8974	28.0609	28.0084	27.7771	27.8385	28.0609	27.7771	27.5754
		0.539413	0.816744	-0.448603	-1.12024	Ceramide (d18:1/20:0)	HMDB04951		22.2243	21.8576	21.895	22.9316	22.1015	21.1332	22.895	22.5404	21.1332	23.5165	22.4676	22.2821
		0.524517	0.83224	0.20854	1.09576	Cyclic AMP	HMDB00058	C00575	17.9316	17.5356	17.9316	17.2877	18.3752	18.0951	17.8113	17.8727	17.8113	17.1946	17.5356	17.68
		0.516282	0.835319	-0.199131	-1.08215	Ribitol	HMDB00508	C00474	13.5507	13.6662	13.4252	13.4252	14.5507	13.6662	14.0532	14.0532	13.7731	13.7731	14.0532	13.7731
		0.500652	0.853005	-0.321269	-1.05614	Sphingomyelin (d18:1/18:1(9Z)), Sphingomyelin (d18:1/18:1(11Z))	HMDB12101, HMDB12100		29.7613	29.4032	30.0349	30.3828	28.3828	29.4823	29.8234	30.0349	29.4032	30.1604	29.7927	30.1604
		0.492258	0.856864	-0.344428	-1.04207	Ceramide (d18:1/23:0)	HMDB00950		24.1015	23.9316	24.5754	25.2535	24.5754	23.391	25.217	24.632	24.1795	25.2891	24.2535	24.3239
		0.486939	0.854852	-0.379932	-1.03313	Ceramide (d18:1/25:0)	HMDB04957		21.2535	21.417	21.8576	22.4923	22.2535	20.5165	22.391	21.9672	21.1946	22.654	21.6096	22.2535
		0.483109	0.850102	0.185913	1.02667	L-Methionine	HMDB00696	C00073	24.1795	24.632	24.391	24.1015	24.7389	24.5754	24.1015	24.391	24.8385	23.7389	24.2535	24.1795
		0.476287	0.8514	0.190377	1.01513	Sphingomyelin (d18:0/20:0)	HMDB12090		33.4823	33.7047	33.8974	34.1453	33.0349	33.9848	33.3568	33.7047	33.1453	33.5978	33.7047	33.5978
		0.475878	0.840364	-0.51978	-1.01444	3-Dehydrocarnitine	HMDB12154	n/a	28.8974	28.6458	29.0084	29.5573	27.5754	26.8385	29.4823	29.1115	28.341	29.7453	29.1842	27.7771
		0.460577	0.858577	0.250337	0.988382	Protoporphyrin IX	HMDB00241	C02191	20.417	19.8269	19.6628	20.1946	19.5356	20.417	19.2185	20.0691	19.0691	19.9316	20.1946	20.0691
		0.453882	0.860132	0.224092	0.976906	L-Asparagine	HMDB00168	C00152	20.0691	20.6971	20.1946	21.0691	21.417	20.6096	20.7796	20.6096	20.417	20.1946	20.5165	20.1946
		0.446525	0.863162	-0.2892	-0.96424	Sphingomyelin (d18:0/24:1(15Z))	HMDB12095		26.3578	26.9539	26.7129	27.6458	26.1795	26.7129	27.0609	26.7129	26.217	27.7129	27.341	27.2535
		0.442883	0.858978	0.312911	0.957948	(R)-3-Hydroxybutyric acid	HMDB00011	C01089	16.2877	16.0102	16.0102	15.8484	17.8113	16.5356	16.2877	16.2137	15.5805	16.2877	16.4576	15.7987
		0.442304	0.848953	-0.441139	-0.956947	Sphingomyelin (d19:1/24:1(15Z))	HMDB11699		22.5165	23.1174	22.9134	24.1015	21.1946	22.9316	23.5165	22.6757	22.417	24.1015	23.5165	23.1946
		0.441398	0.839819	-0.277781	-0.955379	Ceramide (d18:1/24:1)	HMDB04953		26.341	26.5754	26.7129	27.4234	27.2535	25.7895	27.2535	27.0609	26.3578	27.4234	26.7129	26.9539
		0.427045	0.85705	-0.23588	-0.930415	Ceramide (d18:2/22:0)	n/a		27.2535	27.4234	27.341	27.9539	27.6458	26.5609	28.0084	27.4234	26.9539	28.0609	27.5014	27.6458
		0.426439	0.847519	-0.32513	-0.929356	cis-Aconitic acid	HMDB00072	C00417	17.3752	17.1946	16.8727	16.4736	18.5731	17.4576	18.1457	18.1457	16.9882	17.4576	17.8727	17.2877
		0.425078	0.839683	-0.313794	-0.926976	Sphingomyelin (d17:1/24:1(15Z))	HMDB11696		24.6865	25.217	24.976	26.0401	23.8385	25.0609	25.3578	25.019	24.5754	25.6865	25.5165	25.5463
		0.404758	0.869174	-0.535092	-0.89118	Glycolic acid	HMDB00115	C00160	20.6971	20.6096	20.7796	20.6096	17.1946	21.002	20.3101	20.8576	20.6971	20.9316	20.6971	20.6096
		0.403342	0.861506	0.33582	0.888668	N-Acetylglutamine	HMDB06029	n/a	24.8385	26.0609	24.6865	24.019	24.9316	25.6865	24.3239	24.5165	25.141	24.019	25.5754	24.632
		0.398703	0.860392	-0.230906	-0.880417	3-Methylglutarylcarnitine	HMDB00552	n/a	18.9882	18.8113	18.68	18.7796	19.7307	19.5915	19.0951	20.0691	18.9601	19.0426	19.0691	19.7307
		0.39571	0.856149	0.148849	0.875081	L-Isoleucine	HMDB00172	C00407	25.604	25.5463	25.3239	25.5165	26.2714	25.1795	25.217	25.4551	25.7129	25.2891	25.5165	25.3578
		0.394283	0.84898	0.249595	0.872531	S-Adenosylhomocysteine	HMDB00939	C00021	19.0951	19.0951	19.5545	19.8269	18.4576	18.1946	18.8113	18.4972	18.8727	19.1704	18.3321	19.0426
		0.393558	0.840623	0.202119	0.871236	4-Hydroxybenzoic acid	HMDB00500	C00156	20.6971	20.0691	20.0691	20.1946	20.417	21.1332	20.3101	20.417	19.7307	19.7955	20.417	20.6971
		0.384311	0.848956	-0.331745	-0.854649	Sphingomyelin (d18:0/14:0)	HMDB12085		22.1642	22.3376	22.3376	22.0359	20.0691	22.1642	22.3101	22.1642	22.0359	21.6096	22.6971	22.2821
		0.381569	0.844732	0.176849	0.849711	Ethanolamine	HMDB00149	C00189	26.4234	26.7129	26.4394	26.7129	25.7645	26.1214	26.5754	25.604	26.4551	26.2535	25.9539	26.2714
		0.377689	0.842845	0.158745	0.842702	NAD	HMDB00902	C00003	23.391	23.2535	23.1332	22.8764	23.632	23.391	23.1488	23.5165	23.5165	22.5638	22.7995	23.1795
		0.373413	0.84183	-0.941559	-0.834957	Deoxyadenosine	HMDB00101	C00559	21.417	19.1946	19.0691	15.2512	20.1946	18.8423	18.0951	21.1332	17.1946	20.5165	21.6096	21.0691
		0.373263	0.832967	0.325609	0.834686	Phosphatidylserine	HMDB14291	n/a	17.0951	17.1946	17.3752	18.3752	17.8113	17.3752	17.6096	16.1357	17.3752	17.9316	17.9882	16.2326
		0.368248	0.83358	-0.296198	-0.825571	Sphingomyelin (d18:1/23:0)	HMDB12105		23.5165	24.1015	23.8385	24.8858	22.5638	23.9316	24.2535	23.7389	23.391	24.5165	24.3239	24.391
		0.360381	0.839789	0.196594	0.811199	2-Methylbutyroylcarnitine, Isovalerylcarnitine, Pivaloylcarnitine, Valerylcarnitine	HMDB00378/HMDB00688/HMDB41993/HMDB13128	n/a	22.632	22.7995	22.0691	22.9672	22.391	21.6096	21.8576	21.9316	22.6971	22.1015	22.3101	22.391
		0.357536	0.83641	-0.0972333	-0.805981	N-Acetyl-L-methionine	HMDB11745	C02712	16.4736	16.2137	16.1357	15.7207	16.3752	16.1357	16.2137	16.1946	16.4736	16.4252	16.1556	16.1752
		0.357235	0.82827	-0.282743	-0.805429	Sphingomyelin (d18:0/22:1(13Z)(OH))	HMDB13466		23.5165	24.019	23.7389	24.8385	22.5165	23.8385	23.9316	23.7389	23.391	24.4551	24.3239	24.3239
		0.350892	0.831792	-0.169252	-0.793751	Ascorbic acid	HMDB00044	C00072	24.7389	24.5754	24.632	23.7389	24.7389	24.9316	24.7389	24.976	25.141	24.2535	24.5754	24.6865
		0.339586	0.845019	0.498489	0.772789	L-Cystathionine	HMDB00099	C02291	19.9316	20.7796	20.0691	20.6971	23.002	21.1332	21.7796	21.654	19.7471	19.265	20.7796	19.3962
		0.335357	0.844669	-0.121837	-0.764899	CDP-choline	HMDB01413	C00307	23.632	23.391	22.9316	22.7995	23.2535	23.1174	23.391	23.391	23.632	22.9495	23.1015	23.391
		0.332831	0.841099	-0.339951	-0.760174	L-Histidine	HMDB00177	C00135	22.7389	22.7389	23.391	24.391	25.0609	23.7389	24.391	24.6865	23.002	24.1015	24.1795	23.7389
		0.331859	0.834639	0.558282	0.758352	Hippuric acid	HMDB00714	C01586	23.0359	18.6453	21.0691	20.3101	19.6453	21.1332	20.3101	19.3321	19.714	19.417	19.714	22.002
		0.330762	0.828545	-0.0823234	-0.756296	Inosine 5'-monophosphate	HMDB00175	C00130	27.2535	27.5014	26.9539	26.9539	27.1604	27.341	27.341	27.2535	27.1604	27.0609	27.341	27.5014
		0.326832	0.827959	0.126261	0.748912	Niacinamide	HMDB01406	C00153	32.6198	32.3828	32.6198	32.3033	32.9505	32.8234	32.0349	32.9505	32.2759	32.3828	32.7453	32.5527
		0.30236	0.867532	-0.217687	-0.702369	Ceramide (d18:1/25:1)	n/a		24.019	24.1795	24.5165	25.141	24.5754	23.5165	25.019	24.4551	23.632	25.0609	24.4551	24.632
		0.299441	0.865064	0.132284	0.696752	L-Leucine	HMDB00687	C00123	24.391	24.4551	24.1795	24.3239	25.141	23.8385	24.1795	24.1015	24.5754	24.1015	24.3239	24.2535
		0.299409	0.856966	0.1458	0.696691	N-Acetyl-L-glutamic acid	HMDB01138	C00624	25.1015	25.4551	25.0609	25.6865	26.3066	25.5463	25.4234	25.391	25.141	25.7389	25.4862	25.1015
		0.283312	0.881013	-0.386194	-0.665442	L-Norleucine	HMDB01645	C01933	24.7895	26.3239	26.141	26.3066	24.5165	26.0401	27.2535	24.391	27.0609	26.8385	25.7895	25.1015
		0.277888	0.883825	-0.0804183	-0.654807	L-Lactic acid	HMDB00190	C00186	23.9316	23.391	23.632	23.8385	23.9316	23.8385	23.9316	23.9316	24.1795	23.7389	23.632	23.632
		0.272237	0.887186	0.0798953	0.64367	Thiamine	HMDB00235	C00378	23.391	23.391	23.391	23.632	23.391	22.8576	23.391	23.0854	23.1946	23.5165	23.2535	23.1332
		0.268785	0.886137	0.6245	0.636835	CDP-Ethanolamine	HMDB01564	C00570	17.4576	17.8113	16.9882	17.4576	22.2821	19.0156	18.8727	19.8876	16.3752	16.7471	18.2877	17.0951
		0.256986	0.902339	-0.500966	-0.613304	Sphingomyelin (d18:1/24:1(15Z))	HMDB12107		31.1604	31.5754	31.5754	32.7849	27.4234	31.8234	32.13	30.1604	31.3828	32.0673	31.8234	31.7849
		0.255997	0.896321	-0.133662	-0.611319	Allantoin	HMDB00462	C01551	15.8727	14.8238	15.4576	15.7731	16.0951	15.5805	15.9431	15.7207	15.2877	15.8484	15.4893	16.1155
		0.254808	0.890824	0.623531	0.608931	Oxidized glutathione	HMDB03337	C00127	14.0532	14.1357	14.2877	13.4252	18.8423	15.0102	15.4893	16.7471	13.1984	12.4767	13.9658	14.1357
		0.245481	0.902179	-0.0953355	-0.590092	Sorbitol	HMDB00247	C00794	15.4576	15.0951	15.0951	15.4252	15.8727	15.6096	15.9431	15.4252	15.4252	15.6382	15.1752	15.5204
		0.244594	0.896163	0.149098	0.58829	Methylmalonylcarnitine	HMDB13133	n/a	22.2535	21.9316	21.3101	21.9672	21.1332	20.9316	21.0691	21.0691	21.7796	21.4676	21.4676	21.7796
		0.244018	0.889615	0.233755	0.587121	N-Acetylglutamine	HMDB06029	n/a	25.019	26.1015	24.7389	24.019	24.7895	25.7389	24.3239	24.8858	25.3239	24.019	25.7129	24.7389
		0.242159	0.885797	0.153387	0.583337	Choline	HMDB00097	C00114	27.7771	27.8385	27.0609	27.6458	28.611	27.7129	27.2535	28.1115	27.0609	27.6458	28.0084	27.6458
		0.229715	0.90382	0.153914	0.557829	L-Glutamine	HMDB00641	C00064	29.5933	30.4823	29.3196	29.4032	29.5203	30.2759	29.8974	29.4234	29.7453	28.9259	30.2759	29.4032
		0.228563	0.898604	-0.212626	-0.55545	Sphingomyelin (d18:1/14:0)	HMDB12097		25.632	25.8623	25.8385	25.5463	23.632	25.9088	25.7129	25.5165	25.4862	25.1015	26.0401	25.8385
		0.217998	0.913059	-0.44399	-0.533498	Sphingomyelin (d18:0/22:2(13Z,16Z)(OH))	HMDB13467		26.2353	26.7129	26.5754	27.8974	22.3376	26.8385	26.9539	25.3239	26.2714	26.8385	27.1604	26.7129
		0.212693	0.916643	-0.154483	-0.522376	Guanine	HMDB00132	C00242	24.2535	23.632	23.632	22.5165	24.2535	24.019	24.019	24.3239	23.8385	23.5165	24.019	23.5165
		0.199422	0.93734	0.295345	0.494261	L-Lysine	HMDB00182	C00047	21.8576	22.3101	22.1642	22.9847	25.4862	22.7594	22.5165	23.7389	22.7389	22.0691	22.7594	21.9672
		0.174284	0.98512	-0.0645075	-0.439784	dCMP	HMDB01202	C00239	16.6096	16.5805	16.0532	16.6096	16.4252	16.1946	16.7471	16.3408	16.6096	16.0743	16.3408	16.7471
		0.173218	0.979577	-0.160398	-0.437435	9-Hexadecenoylcarnitine, trans-Hexadec-2-enoyl carnitine	HMDB13207	n/a	18.9024	18.1457	19.1946	20.0691	18.1946	17.8727	19.3321	18.5731	18.5356	19.1704	18.6096	19.1206
		0.169916	0.979157	-0.201177	-0.430144	Ceramide (d18:1/26:1)	n/a		21.9316	22.2243	22.7796	23.5165	23.8385	21.6971	23.391	22.9847	21.5638	23.7389	22.6971	22.8191
		0.167804	0.976122	0.108687	0.425463	L-Serine	HMDB00187	C00065	23.391	24.1795	23.8385	23.7389	24.7895	23.9316	24.2535	24.3239	24.019	23.391	23.8385	23.391
		0.163018	0.979167	0.0573826	0.41481	Thiamine pyrophosphate	HMDB01372	C00068	21.0691	21.002	20.9316	21.3101	21.5165	21.2535	21.0691	21.6096	20.9316	20.9316	21.002	21.1946
		0.161169	0.975663	0.154892	0.410676	Stearoylcarnitine	HMDB00848	n/a	20.8576	19.9316	20.5165	21.4676	19.9316	19.0691	20.417	19.9316	20.1946	20.6096	19.4972	20.1946
		0.156405	0.978778	0.32417	0.39998	Sucrose	HMDB00258	C00089	12.9293	12.6662	16.0532	14.3581	16.2696	13.5507	13.6662	15.0102	12.7099	12.7313	13.9658	15.7987
		0.153723	0.977266	0.12871	0.393928	Xanthine	HMDB00292	C00385	17.4576	16.8727	16.2877	16.9882	16.4087	16.6096	16.8727	15.392	16.4576	17.0951	17.2877	16.7471
		0.14935	0.979619	-0.359042	-0.384015	Ceramide (d18:0/16:0)	HMDB11760		15.1752	15.5805	16.5049	17.0951	19.9024	14.6662	17.2877	17.0951	15.1357	18.9601	16.5049	16.0951
		0.149137	0.972674	0.116917	0.383532	Inosine	HMDB00195	C00294	24.019	24.1015	23.9316	24.5165	25.4234	24.2535	24.8385	24.4551	24.5165	24.3239	23.391	24.019
		0.148959	0.965756	0.210656	0.383127	Sphingomyelin (d18:0/14:1(9Z)(OH))	HMDB13462		24.3239	24.5165	24.1795	24.019	21.3645	24.7389	23.632	23.2535	24.1795	22.895	24.1795	23.7389
		0.148686	0.959153	-0.12962	-0.382505	Elaidiccarnitine, Oleoylcarnitine, Vaccenylcarnitine, 11Z-Octadecenylcarnitine	HMDB06464/HMDB05065/HMDB06351/HMDB13338	n/a	21.1946	20.417	21.0691	22.1015	20.7796	19.8727	21.4676	20.6096	20.8576	21.3645	20.7796	21.1332
		0.14612	0.95769	-0.122072	-0.376655	Pyridoxal	HMDB01545	C00250	20.1946	20.6096	19.9024	20.0691	18.4972	20.1946	19.6276	19.6971	20.1946	20.1946	20.417	20.0691
		0.136202	0.972608	0.275177	0.353848	Trehalose	HMDB00975	C01083	12.4512	12.2586	15.5805	13.7731	15.7207	13.2438	13.2732	14.3581	12.6662	12.2288	13.4252	15.4252
		0.134174	0.970027	-0.0693237	-0.349147	N-formyl-L-methionine	HMDB01015	C03145	13.4252	13.2877	13.0868	13.6662	14.2877	13.6662	13.6662	13.7731	13.9658	13.6662	13.2137	13.5507
		0.127031	0.978969	0.1066	0.332473	Methylmalonic acid	HMDB00202	C02170	21.3645	20.9316	21.002	20.6971	22.391	21.3101	20.8576	21.8191	21.7796	20.6096	21.1332	20.8576
		0.126778	0.972492	0.0416091	0.33188	Creatine	HMDB00064	C00300	32.0017	32.2759	31.6629	32.0017	31.8974	32.13	32.2759	31.5754	32.0349	31.933	31.933	31.9677
		0.124945	0.969629	0.104812	0.327573	L-Palmitoylcarnitine	HMDB00222	C02990	21.6971	21.9316	22.3645	23.632	22.391	21.8191	22.1015	22.2243	21.8191	22.7389	21.9316	22.391
		0.123706	0.965503	0.0530332	0.324654	L-Valine	HMDB00883	C00183	25.8623	25.7389	25.4862	25.6595	26.2353	25.1795	25.391	25.632	25.9316	25.6595	25.7129	25.5165
		0.123304	0.959592	-0.157071	-0.323706	L-Carnitine	HMDB00062	C00318	28.0084	27.6458	27.1604	27.4234	29.6285	28.1604	27.5754	29.0864	27.1604	27.6458	28.5754	28.9259
		0.122882	0.953807	0.123243	0.322711	L-Glycine	HMDB00123	C00037	22.391	22.4425	22.5165	24.3239	23.1488	22.391	22.9316	22.4923	22.5869	23.7389	22.4425	22.2821
		0.121518	0.950163	0.28302	0.319488	Uridine diphosphate-N-acetylglucosamine	HMDB00290	C00043	18.8423	19.3752	18.7796	18.8423	24.019	20.0691	20.417	20.6096	18.9601	18.9316	20.0691	19.2419
		0.113608	0.960953	0.148192	0.30067	Sphingomyelin (d17:1/24:0)	HMDB11695		25.5165	25.8385	25.5165	26.8385	23.7389	25.976	25.8623	24.2535	25.3578	25.2535	26.019	25.7895
		0.09823	0.988771	0.0597067	0.263424	3-Dehydroxycarnitine	HMDB06831	n/a	26.7129	26.7129	26.5754	27.8974	27.4234	26.7129	26.8385	26.8385	26.8385	26.9539	26.9539	27.2535
		0.0980692	0.982408	-0.182423	-0.26303	Sphingomyelin (d18:1/18:0)	HMDB01348		31.6198	32.0017	31.8234	30.8234	28.3828	32.3568	32.2478	30.0349	32.099	30.5754	31.6629	31.4823
		0.0973407	0.977409	0.0843989	0.261242	Normetanephrine	HMDB00819	C05589	15.7987	15.6096	14.8727	14.6662	16.7471	15.7471	15.2137	15.8727	15.2512	15.5805	15.6937	15.3233
		0.0914215	0.984172	-0.133361	-0.246642	Carnosine	HMDB00033	C00386	25.2535	25.8858	25.0609	26.2891	27.5014	26.5754	26.3066	27.1604	24.5165	26.141	27.1604	26.0813
		0.0843846	0.99358	-0.269194	-0.2291	S-(1,2-Dicarboxyethyl) glutathione	n/a	n/a	12.1674	13.4252	13.2137	12.5265	19.0426	14.6662	14.92	16.7471	13.1196	13.7731	14.8238	13.2732
		0.0840693	0.987716	-0.158502	-0.228309	Sphingomyelin (d18:0/18:1(9Z)), Sphingomyelin (d18:0/18:1(11Z))	HMDB12089, HMDB12088		33.1753	33.5978	33.4823	32.3303	29.8974	33.8974	33.7047	31.6198	33.4823	32.13	33.2193	33.1753
		0.0836823	0.982093	-0.0548995	-0.227338	Sphingomyelin (d18:0/22:0)	HMDB12091		30.2759	30.6629	30.6629	31.2193	30.1604	30.7453	30.8234	30.0349	30.1604	30.9677	31.0349	31.0349
		0.0806199	0.982578	0.0699139	0.21963	Biotin	HMDB00030	C00120	18.7471	18.3752	18.2877	18.2419	19.4375	18.3752	17.7471	19.2877	17.9316	18.6453	19.1457	18.2877
		0.0800892	0.977392	-0.154046	-0.218291	Sphingomyelin (d18:0/18:0)	HMDB12087		29.5754	29.8974	29.7927	28.6458	26.1604	30.1604	30.0349	27.8385	29.8974	28.5014	29.5014	29.3828
		0.0799619	0.971371	-0.0861794	-0.217969	Ceramide (d18:1/24:0)	HMDB04956		24.019	24.019	24.391	25.1015	25.4862	23.391	24.2535	24.3239	24.5754	25.5165	24.5165	23.7389
		0.0765221	0.972819	-0.0763216	-0.209254	D-Fructose 2,6-bisphosphate	HMDB01047	C00665	22.8764	22.6757	22.7796	23.391	23.632	23.2535	24.3239	22.9847	24.019	22.2821	22.7594	22.6971
		0.0740527	0.972134	-0.0516097	-0.202965	L-Threonine	HMDB00167	C00188	22.632	22.9847	23.391	23.391	23.632	22.7182	23.632	23.5165	23.632	22.895	22.8191	22.5638
		0.0647284	0.986945	-0.0457951	-0.178974	Ceramide (d18:1/23:1)	n/a		26.2353	26.391	26.7129	27.0609	25.9088	25.6595	26.5754	25.8385	26.0813	26.8385	26.4862	26.4234
		0.0643174	0.981667	-0.110092	-0.177907	Sphingomyelin (d18:1/16:0)	HMDB10169		29.4823	29.6798	29.6798	29.0349	26.1984	30.0349	29.4433	28.611	29.6285	28.341	29.5389	29.2077
		0.0634717	0.977433	-0.0419881	-0.17571	L-Glutamic acid	HMDB00148	C00025	29.4629	29.8534	29.4433	29.2308	30.5754	29.8974	30.2759	30.0349	29.5754	29.362	29.8385	29.6285
		0.0629103	0.972618	-0.106144	-0.174249	Sphingomyelin (d18:0/16:1(9Z))	HMDB13464		30.8974	31.0349	31.0349	30.4823	27.6458	31.4334	30.8234	30.0349	31.0349	29.7292	30.9677	30.5754
		0.0587097	0.976009	-0.0594791	-0.163274	Ceramide (d18:1/21:0)	n/a		20.9316	21.2535	21.7389	22.3645	21.4676	20.417	21.9316	21.1332	20.6971	22.2821	21.417	21.0691
		0.0581074	0.971367	0.0548442	0.161694	Sphingomyelin (d18:1/26:1(17Z)), Sphingomyelin (d18:0/26:1(17Z))	n/a, HMDB13461		22.9316	23.391	23.391	24.3239	22.002	23.1174	23.0526	22.6971	22.7796	23.5165	23.391	23.391
		0.0480241	0.988122	0.0811056	0.134968	Sphingomyelin (d18:0/24:1(15Z)(OH)), Sphingomyelin (d18:1/25:0)	HMDB13469, n/a		21.2535	24.1015	21.654	22.9316	20.1946	21.654	22.3101	21.3645	21.1332	22.5638	22.0359	21.895
		0.046797	0.984912	-0.0836153	-0.131681	Sphingomyelin (d18:0/16:0)	HMDB10168		27.7771	27.9539	27.9539	27.2535	24.391	28.2535	27.7129	26.7129	27.8974	26.5609	27.7771	27.4234
		0.0446886	0.983744	0.0671692	0.126015	Sphingomyelin (d18:0/23:0)	HMDB12093		24.5165	24.5165	24.2535	25.5463	22.391	24.632	24.5754	22.8385	24.019	24.1795	25.1015	24.7389
		0.0437734	0.979916	-0.0159909	-0.123548	N-Acetyl-L-aspartic acid	HMDB00812	C01042	29.6285	29.8974	29.6285	29.8385	30.2759	30.0349	30.2759	29.8974	29.8385	29.7613	29.8974	29.7292
		0.0433444	0.975045	-0.0300382	-0.12239	Ceramide (d18:2/23:0)	n/a		26.2353	26.3239	26.5754	26.9539	25.9316	25.604	26.5754	25.6865	26.0813	26.7129	26.4073	26.341
		0.037729	0.98189	-0.0255493	-0.107146	Succinic acid	HMDB00254	C00042	22.895	22.6096	22.5638	22.417	23.7389	23.0359	22.5869	23.391	23.0691	22.4923	23.0359	22.8385
		0.0242341	1	-0.0140753	-0.0698021	Inositol	HMDB00211	C00137	23.2243	22.4923	23.1946	23.391	23.2096	22.632	23.1795	23.002	23.2535	23.1488	22.391	23.2535
		0.022184	1	-0.0691188	-0.0640379	Biliverdin	HMDB01008	C00500	25.391	21.6971	20.9316	19.1946	19.6628	22.7182	20.5165	22.3101	19.5356	21.8576	22.895	22.895
		0.0213759	1	-0.038545	-0.0617588	Sphingomyelin (d18:0/16:1(9Z)(OH))	HMDB13463		25.9088	26.4394	26.1984	25.8858	22.895	26.8385	26.1015	24.976	26.1214	25.1015	26.3578	25.7389
		0.0161842	1	-0.0323976	-0.0470237	Ceramide (d18:0/24:0)	HMDB11768		23.632	24.1795	24.1795	24.9316	26.8385	23.391	24.391	23.9316	23.1642	26.391	25.2891	24.1795
		0.0149771	1	-0.0159518	-0.0435739	Ceramide (d18:2/24:0)	n/a		17.8113	18.0426	18.0951	19.0951	18.68	17.0951	18.5731	17.8113	17.2877	18.9024	18.1946	18.1457
		0.0139356	1	-0.00382423	-0.0405904	L-Alanine	HMDB00161	C00041	26.1795	26.4394	25.976	26.2714	26.1984	26.2891	26.5463	26.0401	26.1984	26.141	26.2714	26.1795
		0.0126036	0.998993	0.0129277	0.0367646	Ceramide (d18:2/21:0)	n/a		24.1795	24.1015	24.1795	24.7389	22.4923	23.632	23.9316	23.2535	23.632	24.019	24.391	24.019
		0.0113409	0.996241	0.00850709	0.0331277	dCTP	HMDB00998	C00458	25.632	25.9539	25.604	25.5463	24.5165	24.976	24.8385	25.2535	25.141	25.6595	25.5463	25.7389
		0.00814227	0.997967	0.0113335	0.0238694	5-Hydroxyindoleacetic acid	HMDB00763	C05635	20.5165	19.7796	20.5165	22.2535	19.3321	20.3101	20.417	19.6276	20.417	21.4676	20.5165	20.1946
		0.00480476	1	-0.0101191	-0.0141385	D-Ribose 5-phosphate / D-Ribulose 5-phosphate / Xylulose 5-phosphate	HMDB01548/ HMDB00618/ HMDB00868	C00117/C00117/C00231	14.2137	14.8238	14.4893	14.6662	18.1946	15.4576	16.4415	16.3233	13.9658	15.0102	15.392	14.7731
		0.00215459	1	0.00201829	0.00635925	Guanosine	HMDB00133	C00387	25.1795	25.0609	24.5754	24.7895	26.5014	25.0609	25.6865	25.604	24.8858	25.1795	25.0609	24.7389
		0.000648994	0.998507	-0.00148869	-0.00191881	L-Arginine	HMDB00517	C00062	23.2535	23.7389	23.9316	24.019	27.7771	24.8385	24.6865	26.341	23.9316	23.9316	24.8385	23.8385
