# Supplementary material for: In Human and Mouse Spino-Cerebellar Tissue, Ataxin-2 Expansion Affects Ceramide-Sphingomyelin Metabolism
Source: Int J Mol Sci. 2019 Nov 21;20(23):5854. doi: 10.3390/ijms20235854 (PMC6928749; doi:10.3390/ijms20235854)
Supplement: Supplementary file 1 [file ijms-20-05854-s001.zip › ijms-647038-final-supplementary/SenAuburger_SupplementaryTableS1B_spinalcord.xlsx]

## Sheet: SpinalCord-KIN_Perseus output
C: Student's T-test Significant SC_KIN_SC_WT	C: Student's T-test significant	N: -Log Student's T-test p-value SC_KIN_SC_WT	N: Student's T-test q-value SC_KIN_SC_WT	N: Student's T-test Difference SC_KIN_SC_WT (log2)	N: Student's T-test Test statistic SC_KIN_SC_WT	T: Metabolite	T: HMDB ID	T: KEGG ID	SC_66_9_KIN	SC_68_17_KIN	SC_69_23_KIN	SC_69_24_KIN	SC_69_28_KIN	SC_73_14_KIN	SC_64_11_WT	SC_67_11_WT	SC_68_20_WT	SC_69_22_WT	SC_69_25_WT	SC_73_11_WT
+	SC_KIN_SC_WT	3.72544	0.0316129	1.29057	5.73824	Sphingosine	HMDB00252	C00319	24.7077	24.417	24.8385	24.5345	23.6757	24.3307	23.1719	22.6606	23.7594	22.8764	23.1174	23.1749
		2.16923	0.568911	0.663013	3.39985	Sphingomyelin (d18:1/20:0)	HMDB12102		27.4551	27.6251	27.673	27.8741	26.9869	27.4394	26.726	26.8385	27.4629	26.6595	27.019	26.3695
		2.13024	0.414902	0.739123	3.34649	Sphingomyelin (d18:1/22:1(13Z))	HMDB12104		26.4202	26.6181	26.9539	27.17	26.0317	26.4969	25.6811	25.9517	26.5285	25.8167	25.8167	25.4614
		1.9503	0.470923	0.601026	3.102	Niacinamide	HMDB01406	C00153	29.4862	29.459	29.3515	29.6146	29.6663	28.7096	28.6075	28.9088	29.2625	28.8019	28.8112	28.2891
		1.81648	0.512697	1.82178	2.92159	Biliverdin	HMDB01008	C00500	21.5731	21.0886	21.7013	22.1856	19.6886	20.9951	17.7005	20.5823	18.4736	20.3211	20.5823	18.6417
		1.73472	0.515752	0.620495	2.81174	L-Phenylalanine	HMDB00159	C00079	24.5463	25.5225	25.0732	25.1253	24.5285	25.0105	23.7796	24.604	24.7077	24.1565	24.7182	24.1174
		1.72357	0.453562	0.628039	2.79679	L-Proline	HMDB00162	C00148	25.2535	25.9383	25.6264	25.7103	25.3135	25.5165	24.5345	24.9933	25.8409	24.7024	24.9672	24.5522
		1.70783	0.411514	-0.202855	-2.77566	Sphingomyelin (d18:1/12:0)	HMDB12096		24.3578	24.4676	24.3778	24.3578	24.391	24.4234	24.895	24.4614	24.6971	24.4551	24.48	24.604
		1.70542	0.367833	0.82521	2.77242	Sphingomyelin (d18:0/18:0)	HMDB12087		28.4512	28.7549	28.9344	29.1507	27.5389	28.4976	27.611	27.726	28.5536	27.632	27.7325	27.1214
		1.67705	0.353395	0.818611	2.73436	Sphingomyelin (d18:1/18:0)	HMDB01348		29.8173	30.1361	30.2869	30.5014	28.8945	29.837	28.9869	29.0914	29.9259	28.9787	29.104	28.4746
		1.64422	0.346492	-0.489533	-2.69033	Sphingomyelin (d18:1/18:1(9Z)), Sphingomyelin (d18:1/18:1(11Z))	HMDB12101, HMDB12100		27.1312	27.2077	27.0505	27.2625	27.4234	26.3811	27.673	27.9705	27.5754	27.4938	27.5014	27.1795
		1.59325	0.35717	0.328782	2.62195	L-Alanine	HMDB00161	C00041	25.0401	25.1332	25.217	25.4831	25.228	25.0443	24.5926	25.141	25.0105	25.0526	24.8717	24.5045
		1.58945	0.332593	0.702477	2.61685	Pantothenic acid	HMDB00210	C00864	27.1312	27.4629	27.4314	27.5754	26.4536	27.1984	26.0711	26.632	27.3662	26.2408	26.7389	25.989
		1.5601	0.33043	0.694299	2.57746	Cadaverine	HMDB02322	C01672	20.2535	18.9742	19.6024	20.2302	19.2922	19.3145	18.9854	19.0399	18.624	19.6114	18.5165	18.724
		1.55031	0.315436	0.864317	2.56432	Sphingomyelin (d18:0/22:3(10Z,13Z,16Z))	HMDB13468		22.9933	23.2961	23.6209	23.9495	21.9916	23.0805	21.9171	22.1488	23.155	22.2243	22.4701	21.8307
		1.4562	0.367269	0.97475	2.43784	L-Tyrosine	HMDB00158	C00082	24.317	25.217	24.0105	24.391	23.6757	25.6944	22.8171	23.8385	24.3376	22.8269	23.8576	23.7796
		1.43815	0.360335	0.837522	2.41353	Sphingomyelin (d18:0/20:2(11Z,14Z))	HMDB13465		20.2302	20.5261	20.8876	21.1395	19.1307	20.4676	19.3277	19.3857	20.4375	19.3233	19.7796	19.1028
		1.42601	0.349963	1.29405	2.39718	L-Cystathionine	HMDB00099	C02291	23.9584	24.3376	23.9847	24.7945	22.9098	23.5983	20.953	23.2679	24.3844	22.2036	22.7915	22.2185
		1.42419	0.332942	-0.540866	-2.39471	N-Acetylaspartylglutamic acid	HMDB01067	C12270	26.9203	26.9316	27.0084	27.2891	28.0914	26.9203	27.5389	28.0914	27.2535	27.8445	27.965	27.7129
		1.41609	0.32225	1.35174	2.38379	5'-Methylthioadenosine	HMDB01173	C00170	23.4298	23.7077	23.5165	24.4298	23.5404	23.9495	19.8175	23.2679	23.3778	22.2736	23.1079	22.6186
		1.38133	0.332479	1.12368	2.33688	Cytidine monophosphate	HMDB00095	C00055	24.9088	25.0526	24.7796	25.7895	24.848	24.3239	22.0393	24.3844	25.002	23.5285	24.6153	23.391
		1.35456	0.337542	0.840349	2.3007	N-Acetylputrescine	HMDB02064	C02714	21.1519	21.714	22.6141	22.8034	22.2066	21.7955	20.9243	21.0625	21.1015	22.4849	21.0426	20.6276
		1.33452	0.338114	0.649882	2.27356	N-Acetylglutamine	HMDB06029	n/a	21.3156	22.0459	21.7223	21.6497	21.1581	21.3857	20.1079	20.9672	21.5823	20.8191	21.5915	20.3101
		1.31479	0.339088	0.558186	2.24681	L-Asparagine	HMDB00168	C00152	19.9742	19.2018	18.8697	19.5713	18.9459	19.0532	18.4334	18.9402	19.3145	18.0426	18.7471	18.7892
		1.25322	0.375099	-0.628489	-2.16308	Sphingomyelin (d18:0/22:1(13Z)(OH))	HMDB13466		23.1581	24.3511	23.9043	24.1174	24.7338	23.7796	24.8191	24.8764	23.9225	25.1214	24.8811	24.1946
		1.23931	0.372413	-0.980657	-2.1441	Ceramide (d18:1/22:0)	HMDB04952		24.1871	24.2243	24.5045	25.3444	25.3307	24.1719	27.2535	25.5696	24.2821	25.7492	25.1604	25.632
		1.23552	0.361768	-0.626644	-2.13891	Sphingomyelin (d17:1/24:1(15Z))	HMDB11696		24.3844	25.5955	25.1757	25.3679	25.9825	25.0317	26.0401	26.143	25.1681	26.3511	26.1623	25.433
		1.20524	0.374034	0.57052	2.0975	Cyclic AMP	HMDB00058	C00575	16.4383	15.9153	15.863	16.6662	14.9926	16.7207	15.3887	15.5627	15.5746	15.5477	15.7207	15.3786
		1.20411	0.362081	-0.651479	-2.09594	Sphingomyelin (d18:1/23:0)	HMDB12105		23.0609	24.4362	24.002	24.2021	24.8142	23.848	24.8764	24.9716	23.976	25.1946	24.9716	24.2821
		1.16916	0.379339	-1.35056	-2.04796	Ceramide (d18:1/18:0)	HMDB04950		22.0493	21.823	22.2905	23.1174	24.2021	21.8987	25.7846	24.4923	21.895	24.1565	23.0625	24.0935
		1.16798	0.368102	0.538021	2.04634	L-Methionine	HMDB00696	C00073	21.8651	22.3321	22.2273	22.2707	21.9171	21.6971	20.953	21.7553	22.5237	20.9882	21.5961	21.265
		1.15021	0.371494	0.381057	2.02186	L-Leucine	HMDB00687	C00123	22.5983	23.1658	22.8034	22.9725	22.9261	22.5731	21.9742	22.7695	23.0526	22.1174	22.4196	22.4196
		1.14597	0.363766	-0.891766	-2.01601	Sphingomyelin (d18:0/24:0)	HMDB12094		24.9584	26.3894	25.8409	26.1194	27.6998	25.7466	27.2353	27.3828	26.0041	27.7064	26.9869	26.7895
		1.1133	0.380655	-0.850809	-1.97084	Sphingomyelin (d18:1/24:0)	HMDB11697		26.204	27.5826	27.0813	27.3239	28.8916	26.9869	28.4473	28.4274	27.217	28.9146	28.1984	27.9705
		1.07679	0.402212	0.352722	1.92011	L-Isoleucine	HMDB00172	C00407	23.7594	24.1565	23.8288	23.8764	23.9584	23.5285	22.9777	23.895	24.0105	23.2021	23.5285	23.3778
		1.06098	0.405534	-0.72468	-1.89806	Sphingomyelin (d18:0/24:1(15Z))	HMDB12095		25.673	26.6458	26.2961	26.5463	27.8858	26.1776	27.5463	27.4629	26.2058	27.8504	27.3662	27.141
		1.05736	0.397879	-0.512226	-1.893	Sphingomyelin (d19:1/24:1(15Z))	HMDB11699		21.8191	23.3239	22.8269	22.928	23.5404	22.6518	23.4923	23.4676	23.1238	23.6649	23.4923	22.9225
		1.0409	0.402369	0.208401	1.86997	Ethanolamine	HMDB00149	C00189	26.1035	25.6838	26.1371	26.3359	26.0084	26.1312	25.8069	25.9562	25.976	26.0609	25.6237	25.726
		1.01958	0.411775	-0.573427	-1.84005	Ceramide (d18:1/19:0)	n/a		19.4252	18.9516	19.5988	19.5185	19.5842	19.0585	21.2877	19.5676	19.2302	19.9601	19.7731	19.7586
		1.0165	0.404345	-0.957294	-1.83571	Ceramide (d18:0/23:0)	HMDB11767		24.0443	24.1332	24.3975	24.4105	26.1391	24.3444	26.8142	25.4105	23.7389	25.7871	25.9606	25.5014
		1.01566	0.395242	0.357729	1.83453	L-Lactic acid	HMDB00190	C00186	22.6929	22.3073	21.7955	22.1488	21.6006	21.9171	21.4526	22.1946	21.7915	21.7265	21.4576	21.6929
		1.01136	0.389677	0.215754	1.82847	L-Glycine	HMDB00123	C00037	22.9024	22.5961	22.5915	23.0139	22.9459	22.6453	22.391	22.8576	22.7955	22.4601	22.5615	22.3348
		1.00041	0.390332	-0.293788	-1.81303	Thiamine pyrophosphate	HMDB01372	C00068	20.2877	20.4476	20.5638	20.417	20.68	20.3962	20.953	21.0691	20.9316	20.2185	20.3538	21.0292
		0.987843	0.392657	0.737848	1.79528	L-Lysine	HMDB00182	C00047	23.417	21.6714	21.343	22.4676	21.4324	21.0951	21.0821	21.3484	21.8576	20.417	20.8876	21.4067
		0.972212	0.398002	-0.873827	-1.77314	Ceramide (d18:1/24:0)	HMDB04956		24.6703	24.5754	24.4614	25.6865	25.4362	24.5638	27.6251	25.7234	24.3844	25.8433	25.065	25.9955
		0.946014	0.413559	-1.37202	-1.73588	Ceramide (d18:0/18:0)	HMDB11761		23.5045	23.7695	23.7895	23.867	27.2714	24.002	26.9428	25.8019	23.2125	26.425	25.9383	26.1155
		0.941435	0.40905	0.247831	1.72934	Adenosine monophosphate	HMDB00045	C00020	29.8127	29.6931	29.9539	30.0349	29.4668	29.3557	29.4785	29.6595	29.5518	29.6163	29.4919	29.0322
		0.930999	0.410269	-0.59072	-1.71442	Sphingomyelin (d18:0/24:1(15Z)(OH)), Sphingomyelin (d18:1/25:0)	HMDB13469, n/a		20.8576	22.5427	21.8461	22.1395	22.9548	21.8423	22.7119	22.6865	21.9707	23.1961	22.9116	22.2506
		0.929594	0.403199	-0.818912	-1.71241	Sphingomyelin (d18:1/26:0)	HMDB11698		23.9584	25.7338	25.3844	25.5315	27.1214	25.0813	26.533	26.515	25.4551	27.1214	26.0935	26.0062
		0.920409	0.403581	-0.760039	-1.69925	Sphingomyelin (d18:0/26:0)	n/a		23.0443	24.8044	24.3101	24.4362	25.9606	24.1871	25.3645	25.5983	24.391	25.9338	25.2058	24.8093
		0.919922	0.396111	-0.901784	-1.69855	Ceramide (d18:0/24:0)	HMDB11768		26.1565	26.204	26.2926	25.7234	28.3066	26.4024	28.3239	27.5165	25.6209	27.8916	27.5536	27.5898
		0.910889	0.396658	-0.905362	-1.68559	Ceramide (d18:0/22:0)	HMDB11765		26.4908	26.512	26.7389	26.5345	28.3578	26.6595	29.4571	28.0401	26.0443	27.9259	27.4938	27.7645
		0.910108	0.389875	-0.871762	-1.68446	Ceramide (d18:1/20:0)	HMDB04951		23.2361	22.4996	22.9812	23.5045	24.3101	23.2288	25.9977	24.2021	22.5568	24.417	23.7077	24.1095
		0.876906	0.413056	1.43328	1.63655	Serotonin	HMDB00259	C00780	19.7422	20.4972	17.3233	20.0951	19.9316	18.3624	18.1407	19.5107	19.5731	18.68	15.5893	15.8582
		0.853517	0.427986	0.695192	1.60256	Sphingomyelin (d18:0/14:1(9Z)(OH))	HMDB13462		22.2096	23.1871	22.4849	22.7955	20.6276	22.3962	21.0886	21.5165	22.4751	21.5309	22.0459	20.8727
		0.83979	0.433842	0.490993	1.58252	Sphingomyelin (d18:0/12:0)	HMDB12084		21.7056	21.5592	21.0886	22.4349	21.2302	22.3511	21.1704	21.2125	20.4775	21.9882	21.002	21.5731
		0.834694	0.431262	-1.00403	-1.57506	Ceramide (d18:0/20:0)	HMDB11764		22.2036	22.3101	22.3699	23.2821	24.895	22.5708	25.3273	24.3307	21.7715	24.1795	24.0275	24.019
		0.795494	0.46386	-1.02982	-1.51733	Ceramide (d18:0/19:0)	n/a		17.2512	17.6937	17.5049	17.4815	20.0156	17.8846	20.4874	18.8361	16.6662	19.2832	19.8891	18.8484
		0.785285	0.466845	0.770812	1.50218	Sarcosine	HMDB00271	C00213	27.0609	27.3578	26.512	27.7195	27.2445	26.2838	24.5812	27.2891	27.4629	25.4769	26.8623	25.8811
		0.782926	0.461565	0.495253	1.49868	L-Glutamine	HMDB00641	C00064	28.066	28.0349	27.2979	27.7517	26.7771	27.5682	26.6865	26.8974	27.9259	26.3745	27.8504	26.7895
		0.775343	0.461995	-0.488043	-1.48739	L-Histidine	HMDB00177	C00135	21.823	20.714	21.714	22.1488	22.1519	20.7389	21.7471	22.7512	21.6671	21.7056	22.4676	21.8802
		0.772264	0.457777	-0.582112	-1.4828	Ceramide (d18:2/18:0)	n/a		16.508	16.1517	16.6382	16.1397	17.805	16.275	18.0156	16.8965	15.9223	17.6096	17.4815	17.0847
		0.757995	0.465558	-0.511359	-1.46148	CDP-choline	HMDB01413	C00307	20.0821	22.0054	21.7915	21.5451	22.3672	21.5638	22.0854	22.3962	22.391	21.5869	21.7307	22.2332
		0.748383	0.468539	-0.354987	-1.44706	Sphingomyelin (d18:0/22:0)	HMDB12091		29.7581	30.6798	30.2869	30.5203	31.1664	30.1724	30.8004	31.08	30.362	31.1664	30.9746	30.3303
		0.729933	0.481353	-0.601315	-1.41925	Ceramide (d18:1/23:0)	HMDB00950		24.6649	24.3307	24.417	25.452	24.3444	24.2535	26.9869	25.1174	24.2607	24.8288	24.8576	25.019
		0.720951	0.483965	-0.389197	-1.40565	Ceramide (d18:1/25:0)	HMDB04957		22.3211	21.6141	22.5685	22.0918	22.4041	22.1206	23.5285	22.3511	21.714	22.7675	22.4825	22.6119
		0.717934	0.480066	0.591805	1.40107	D-Fructose 2,6-bisphosphate	HMDB01047	C00665	20.9951	19.5988	21.1704	19.2113	19.6006	19.3941	19.3836	19.1825	19.3688	19.6575	18.528	20.2989
		0.711388	0.480189	0.762697	1.39112	L-Norleucine	HMDB01645	C01933	26.2426	26.4831	25.6209	26.8504	26.632	25.4073	23.7389	26.4266	26.6458	24.5869	26.4186	24.8433
		0.669873	0.520699	1.35161	1.32748	Glutathione	HMDB00125	C00051	21.9316	23.7895	22.2185	22.7512	23.5404	19.7987	21.1581	22.4425	20.4874	23.867	19.9882	17.977
		0.665263	0.518739	-0.193089	-1.32034	dCTP	HMDB00998	C00458	24.5638	24.6153	25.3273	25.217	24.9628	24.9088	25.0609	25.3273	25.3273	25.1488	24.8576	25.0317
		0.661661	0.515691	0.629031	1.31477	L-Tryptophan	HMDB00929	C00078	23.4923	23.5983	23.3376	23.0054	23.6431	22.1047	21.6584	23.654	23.1961	21.2125	23.4676	22.2185
		0.644927	0.528506	0.318447	1.28874	Biotin	HMDB00030	C00120	16.1655	16.3056	15.7936	15.5893	16.1216	15.0447	15.1517	15.5049	15.3127	15.9246	16.0405	15.1752
		0.641215	0.525741	0.252204	1.28295	L-Valine	HMDB00883	C00183	24.1795	24.4362	24.1946	24.2317	24.2607	23.5983	23.3239	24.2021	24.4041	23.6649	23.9933	23.7995
		0.635092	0.526	0.307149	1.27337	Adenylsuccinic acid	HMDB00536	C03794	22.4849	22.9548	22.8783	22.9619	23.1174	22.1079	22.239	22.3156	23.2679	22.2989	22.5915	21.9495
		0.622551	0.534192	0.137263	1.25367	Creatine	HMDB00064	C00300	31.7047	31.7927	31.6713	31.9153	31.7888	31.5435	31.5156	31.8081	31.901	31.5664	31.5709	31.2308
		0.614529	0.53699	0.214801	1.24101	ADP	HMDB01341	C00008	20.4476	20.417	20.3101	20.1332	20.2066	19.7005	19.4395	20.3857	19.9083	20.2302	19.9742	19.9882
		0.607244	0.538983	0.489863	1.22948	Sphingomyelin (d18:0/16:1(9Z)(OH))	HMDB13463		22.6929	24.5045	23.5983	23.9495	22.5117	23.6757	22.6562	22.7655	23.976	23.2521	23.1612	22.1825
		0.606561	0.53291	0.450367	1.2284	Pyridoxal	HMDB01545	C00250	20.2419	20.4972	20.2419	19.9742	20.417	20.1079	19.8515	21.1886	19.6311	18.6971	19.1332	20.2764
		0.606222	0.526574	0.225258	1.22786	L-Serine	HMDB00187	C00065	22.0756	21.4626	21.8152	22.002	21.7307	21.1704	21.2989	21.8073	21.7995	21.0625	21.5404	21.3962
		0.602563	0.524392	0.425063	1.22206	Betaine	HMDB00043	C00719	26.4598	27.4234	27.2979	27.0296	27.0505	27.7645	26.0793	28.141	26.3595	26.8142	26.6595	26.4218
		0.570236	0.557941	-0.251395	-1.17032	N-Acetyl-L-glutamic acid	HMDB01138	C00624	25.2714	25.7796	25.275	25.6125	26.4473	25.4394	25.8694	26.341	25.558	25.9203	26.0212	25.6237
		0.549699	0.577826	-0.634025	-1.13704	3-Dehydrocarnitine	HMDB12154	n/a	22.8152	22.9742	22.8614	23.181	21.0756	20.8423	23.5165	23.4923	22.3831	23.4041	23.4041	21.3538
		0.545579	0.576304	-0.383372	-1.13032	Ceramide (d18:1/26:0)	HMDB04955		19.4314	19.8361	20.0691	19.4616	20.8651	19.6186	21.1825	20.0821	19.2396	20.5165	20.2185	20.343
		0.537204	0.580532	-0.989831	-1.11662	Ceramide (d18:0/16:0)	HMDB11760		19.2113	19.6222	19.1874	18.0047	23.2332	19.692	20.265	20.8651	18.5805	21.8191	21.6757	21.6843
		0.527813	0.586243	0.496234	1.10119	Sphingomyelin (d18:0/16:0)	HMDB10168		24.8142	26.3528	25.7619	26.0275	23.9672	25.5255	24.7543	24.7492	25.9203	25.3101	24.8336	23.9043
		0.522782	0.586178	-0.534956	-1.0929	Ceramide (d18:2/20:0)	n/a		26.3324	26.1488	26.673	28.0762	27.217	26.4846	28.9259	27.4938	25.9293	27.5014	27.17	27.1214
		0.479831	0.639674	-0.234156	-1.02113	Sphingomyelin (d17:1/24:0)	HMDB11695		24.8904	26.0443	25.7441	25.9998	26.0772	25.5255	25.9977	26.0975	25.7312	26.3645	26.0752	25.4202
		0.47669	0.636996	0.353416	1.01581	Acetyl-CoA	HMDB01206	C00024	19.6417	19.9243	20.2877	20.4273	20.3101	19.7618	18.1507	20.1704	19.7471	19.9083	20.3101	19.9459
		0.458042	0.657472	0.348744	0.984043	Cytidine	HMDB00089	C00475	22.019	20.9951	22.0292	22.6029	21.632	22.2933	21.0821	22.0625	20.4576	22.0459	21.8152	22.0156
		0.454749	0.655115	-0.431066	-0.978396	Isocitrate	HMDB00193	C00311	17.7207	17.9431	17.7602	19.7602	17.6024	19.0265	19.528	18.7955	18.7073	17.92	19.2832	18.1655
		0.447536	0.658767	0.440334	0.965984	L-Arginine	HMDB00517	C00062	25.792	23.391	23.5285	24.275	23.7695	22.9334	23.2821	24.0359	23.1916	22.9388	23.4425	24.1565
		0.445216	0.655097	0.419715	0.96198	Sphingomyelin (d18:1/16:0)	HMDB10169		26.604	28.003	27.3066	27.604	25.6209	27.1507	26.4266	26.5315	27.611	27.0084	26.5725	25.6209
		0.433939	0.6651	-0.467494	-0.942434	Ceramide (d18:0/21:0)	n/a		19.4656	19.5564	19.7039	19.9083	21.2243	19.8331	21.8614	20.2877	18.6937	20.6006	20.8113	20.2419
		0.426349	0.669627	0.403899	0.929198	Sphingomyelin (d18:0/16:1(9Z))	HMDB13464		27.9595	29.3787	28.6898	28.9732	27.0084	28.5426	27.9031	27.9031	28.9923	28.3787	27.9539	26.9977
		0.422544	0.668407	-0.308875	-0.922539	Ceramide (d18:1/21:0)	n/a		22.1946	21.8113	22.2849	22.7675	22.5451	22.0756	24.0609	22.2332	22.0325	22.6029	22.2066	22.3962
		0.419932	0.665436	0.542933	0.917957	Hippuric acid	HMDB00714	C01586	22.3266	20.7796	21.0691	20.2302	20.0559	21.8034	20.343	21.6929	20.6364	18.7602	19.8113	21.7634
		0.385173	0.713452	-0.193481	-0.8562	Sphingomyelin (d18:0/23:0)	HMDB12093		23.6865	24.8623	24.5404	24.8044	24.8336	24.317	24.7338	24.8191	24.5404	25.1015	24.8385	24.1719
		0.378667	0.716831	-0.379555	-0.84447	Ceramide (d18:2/22:0)	n/a		28.258	28.0711	28.5682	29.5278	28.8829	28.3367	30.6713	29.0164	27.6798	29.0057	28.6865	28.8623
		0.368803	0.72589	0.229556	0.826581	N-Acetylglutamine	HMDB06029	n/a	22.5333	23.4298	22.7776	22.8014	22.343	22.6298	22.0789	22.5522	23.214	22.0325	23.214	22.0459
		0.367046	0.721546	-0.205667	-0.823379	Ribitol	HMDB00508	C00474	12.1643	12.2497	11.7142	12.0014	11.8956	12.2467	12.42	13.169	11.8572	11.4969	12.4305	12.1325
		0.323315	0.790083	0.248219	0.742282	Oxidized glutathione	HMDB03337	C00127	20.5069	20.8269	21.6231	20.5545	20.1206	20.9672	19.68	20.0156	20.6276	21.4775	20.4067	20.9024
		0.319518	0.789207	-0.32187	-0.735103	Ceramide (d18:1/24:1)	HMDB04953		27.6458	27.5165	28.019	28.7802	28.3745	27.6865	30.0084	28.2123	27.0609	28.4394	28.1065	28.1263
		0.317271	0.785599	0.151506	0.730844	N-Acetyl-L-aspartic acid	HMDB00812	C01042	28.1937	28.2847	28.3452	28.6285	29.1288	28.2535	28.1459	28.6931	27.9259	28.7162	28.5014	27.9428
		0.303385	0.803325	0.177588	0.704339	Pyridoxal 5'-phosphate	HMDB01491	C00018	19.6096	19.1507	19.5489	20.1825	19.4334	18.8606	19.4972	19.7651	19.6096	19.0585	18.6096	19.1801
		0.293101	0.814739	0.229232	0.6845	Sphingomyelin (d18:0/22:2(13Z,16Z)(OH))	HMDB13467		24.8044	26.8385	25.7492	25.9672	25.4831	25.9584	25.4923	25.317	26.1871	25.8528	25.7619	24.8142
		0.291573	0.809898	0.312081	0.681536	L-Palmitoylcarnitine	HMDB00222	C02990	20.8802	19.8331	20.2066	20.8191	20.0426	18.7073	20.9388	20.0691	19.9882	19.0664	19.85	18.7039
		0.276749	0.830188	0.280798	0.652567	Xanthine	HMDB00292	C00385	18.6024	18.4854	17.0426	17.7207	17.7987	18.9882	17.1457	18.8361	18.5049	17.1457	17.1357	18.185
		0.264436	0.846154	0.254818	0.628194	Adenine	HMDB00034	C00147	26.2944	26.8385	25.1833	26.1604	26.9977	26.965	26.2021	26.5898	25.3273	26.976	25.2571	26.558
		0.264292	0.838669	0.0967744	0.627908	FAD	HMDB01248	C00016	21.0359	21.2821	21.1946	21.2066	20.9388	20.895	20.5823	21.2707	21.4476	20.654	21.1079	20.9098
		0.252398	0.85412	0.146006	0.604079	Thiamine monophosphate	HMDB02666	C01081	19.3752	19.719	19.4025	19.2604	19.8682	18.7892	19.2718	19.5165	19.9742	18.7307	18.8361	19.209
		0.250654	0.849831	-0.181183	-0.600561	Allantoin	HMDB00462	C01551	15.2251	14.412	14.365	15.1635	14.3163	15.1713	14.6607	15.6039	14.2586	14.6325	14.8533	15.7313
		0.232935	0.877316	0.160451	0.564462	L-Acetylcarnitine	HMDB00201	n/a	24.9225	24.7024	25.0148	25.2643	24.5983	26.1546	25.1565	25.0484	24.6153	25.317	24.2891	25.2679
		0.227768	0.87996	0.19292	0.553807	Glycerol 3-phosphate	HMDB00126	C00093	25.0691	23.976	23.8385	24.4425	24.2317	24.918	23.7182	25.1871	23.3376	23.9316	24.3444	24.7995
		0.224738	0.878347	0.218802	0.547532	Sphingomyelin (d18:0/18:1(9Z)), Sphingomyelin (d18:0/18:1(11Z))	HMDB12089, HMDB12088		27.9203	30.2647	29.2557	29.5609	29.2262	29.5109	29.0057	28.8081	29.9259	29.6663	28.6663	28.3536
		0.216876	0.886615	0.182777	0.531151	L-Threonine	HMDB00167	C00188	21.1519	21.1704	21.8614	22.1457	21.5961	20.3101	20.953	21.7389	21.9316	21.1015	20.8876	20.5261
		0.204542	0.904293	-0.204444	-0.50516	Ceramide (d18:2/24:0)	n/a		19.4334	19.2718	19.729	20.5165	20.0821	19.4354	21.4825	19.816	18.7923	20.0559	19.8377	19.7106
		0.19792	0.91034	-0.119127	-0.491053	Sphingomyelin (d18:1/26:1(17Z)), Sphingomyelin (d18:0/26:1(17Z))	n/a, HMDB13461		21.714	22.4996	22.4651	22.6606	23.1642	21.9637	22.5498	22.7935	22.2036	22.8132	22.6886	22.1332
		0.196175	0.906259	0.153144	0.487318	Guanine	HMDB00132	C00242	21.68	21.5309	21.3538	21.3805	21.4923	21.6006	20.5451	22.343	22.1332	20.5638	21.2185	21.3156
		0.193702	0.903775	0.164632	0.48201	Protoporphyrin IX	HMDB00241	C02191	18.977	18.8995	18.3321	19.7173	19.185	19.4616	19.0102	19.3645	17.5731	19.0346	19.3815	19.2208
		0.192874	0.897954	0.42195	0.48023	Creatinine	HMDB00562	C00791	27.8623	27.3153	24.6918	28.249	27.4314	24.3444	25.9847	27.5609	27.604	24.1719	26.6865	25.3545
		0.185848	0.905056	-0.179909	-0.465052	Guanidoacetic acid	HMDB00128	C00581	19.2113	19.8438	19.4676	19.0743	19.2208	17.6382	19.4576	19.5823	20.0821	19.1482	18.7373	18.528
		0.182935	0.903679	0.114095	0.45872	Inositol	HMDB00211	C00137	22.4849	22.002	22.2419	22.7265	22.2066	21.5498	22.1457	22.4551	22.7512	21.9061	21.7098	21.5592
		0.177857	0.906875	0.0855579	0.447628	S-Adenosylhomocysteine	HMDB00939	C00021	20.4273	20.5915	20.1079	20.1581	20.4476	20.2764	20.002	20.7471	20.85	19.9601	19.8936	20.0426
		0.17302	0.909636	0.105961	0.436999	Sphingomyelin (d18:0/14:0)	HMDB12085		20.4775	21.1765	20.6453	20.8576	20.6096	20.1946	20.4067	20.7223	20.6276	20.9812	20.9388	19.6488
		0.170939	0.906693	0.133493	0.432406	NAD	HMDB00902	C00003	21.4067	20.8346	21.9243	21.1704	20.7634	22.1704	20.8727	21.9916	21.0951	20.8576	20.9171	21.7348
		0.166907	0.907886	-0.2973	-0.423472	Sphingosine 1-phosphate	HMDB00277	C06124	23.0275	22.6779	23.848	21.5638	24.019	23.6649	20.4972	24.1095	23.6757	23.9134	24.1946	24.1946
		0.161123	0.912816	0.0552902	0.410572	Sphingomyelin (d18:0/20:0)	HMDB12090		32.2164	32.781	32.6132	32.8309	32.6154	32.325	32.5777	32.6022	32.7068	32.5664	32.5203	32.0769
		0.160934	0.906078	0.0883916	0.41015	L-Glutamic acid	HMDB00148	C00025	27.2979	26.7129	26.6998	27.2535	27.524	26.6181	26.6458	27.4473	27.0401	26.4892	27.189	26.7645
		0.155209	0.910983	0.11413	0.397285	Hypoxanthine	HMDB00157	C00262	27.8623	28.1842	27.4073	27.509	28.1747	27.8858	27.2625	28.4668	28.4785	26.976	27.6458	27.509
		0.153996	0.906505	-0.0953461	-0.394546	Succinic acid	HMDB00254	C00042	22.1079	21.8461	21.1519	21.7471	21.6141	22.2332	21.9672	22.6431	21.6141	21.6671	21.3484	22.0325
		0.143822	0.920907	-0.162482	-0.3714	N-Acetyl-L-methionine	HMDB11745	C02712	16.6382	16.8965	15.8654	15.68	16.624	15.7757	16.0426	17.2604	17.7471	15.3684	15.6325	16.4037
		0.136068	0.930394	-0.0883535	-0.35354	Ceramide (d18:1/25:1)	n/a		25.141	24.9361	25.5165	25.5812	25.0443	25.2353	26.2714	25.228	24.5638	25.4923	25.2571	25.1719
		0.131394	0.933391	0.343618	0.342678	Adenosine	HMDB00050	C00212	29.0453	30.0864	26.1135	29.3282	29.5808	30.362	29.7988	29.0479	25.7796	30.5573	27.0401	30.2308
		0.121892	0.946919	0.149764	0.320372	Carnosine	HMDB00033	C00386	25.9406	26.604	26.2317	27.1604	26.8142	26.3992	24.5983	27.2714	26.346	26.1075	27.632	26.2961
		0.118426	0.947436	-0.158953	-0.312158	Ceramide (d18:2/21:0)	n/a		25.0359	24.4676	25.6458	26.5898	23.8385	25.1174	26.8741	25.1095	24.7995	25.2679	24.7594	24.8385
		0.114558	0.948882	0.200178	0.302942	Uridine diphosphate-N-acetylglucosamine	HMDB00290	C00043	19.0743	16.5492	16.624	17.3408	17.7923	16.5296	15.92	18.5915	17.6523	15.2696	17.9882	17.2877
		0.11433	0.942451	-0.105654	-0.302396	(R)-3-Hydroxybutyric acid	HMDB00011	C01089	13.031	13.1	11.6303	11.5887	12.1892	12.2288	12.3636	13.2258	12.1196	11.5981	12.3636	12.7313
		0.111988	0.940681	-0.105643	-0.296787	dCMP	HMDB01202	C00239	15.8386	15.2985	15.718	15.8703	14.9522	15.1869	14.4704	16.4831	15.9269	16.311	15.1317	15.1752
		0.111842	0.934228	0.054513	0.296436	Isonicotinic acid	HMDB60665	C07446	25.1681	25.3376	25.2021	25.4138	25.6918	24.8811	25.0148	25.604	25.6181	24.9584	25.3975	24.7745
		0.104401	0.943582	0.176119	0.278478	Uric acid	HMDB00289	C00366	16.4153	15.9748	14.1196	14.464	15.3478	15.2586	14.6883	17.5204	15.3581	13.9106	14.6607	14.3853
		0.102151	0.941758	-0.0727886	-0.273006	Butyrylcarnitine, Isobutyryl-L-carnitine	HMDB02013/HMDB00736	C02862 / n/a	20.1946	20.6714	19.7005	19.668	20.4576	20.6096	20.0951	21.2243	19.9272	20.0156	20.1332	20.343
		0.100997	0.937613	-0.11925	-0.270193	Ceramide (d18:1/23:1)	n/a		27.2077	26.9428	27.6458	28.5278	26.4769	27.2714	29.0813	27.3324	26.7771	27.4551	27.0505	27.0914
		0.100385	0.932369	-0.0410163	-0.268699	Sphingomyelin (d16:1/24:1(15Z))	HMDB11694		29.7437	30.3515	30.2308	30.4629	30.5389	30.0479	30.362	30.4334	30.0609	30.4919	30.362	29.9117
		0.0970081	0.933123	-0.116808	-0.260426	Ceramide (d18:2/23:0)	n/a		27.1604	26.9088	27.5609	28.4433	26.4488	27.1604	29.0864	27.2625	26.6595	27.3828	26.9316	27.0609
		0.0956178	0.929659	-0.0757338	-0.257007	Ceramide (d18:1/26:1)	n/a		23.7695	23.6649	24.0854	23.0918	24.7895	23.8576	23.867	23.6865	23.2448	24.5404	24.2891	24.0854
		0.0903541	0.934549	0.106798	0.243995	Riboflavin	HMDB00244	C00255	21.417	21.3266	21.0224	20.6276	21.8191	20.4676	20.7307	21.9134	22.0459	19.528	21.2764	20.5451
		0.0865102	0.936444	0.159837	0.234421	4-Hydroxybenzoic acid	HMDB00500	C00156	19.597	20.1946	18.4854	19.5805	16.92	20.6096	19.4596	19.4576	18.0795	20.2419	17.6311	19.5582
		0.076638	0.951502	0.0725446	0.209548	Fumaric acid	HMDB00134	C00122	17.7602	16.2061	15.4608	16.4831	16.2042	16.3163	16.92	16.5188	16.2949	15.7207	16.1984	16.3426
		0.0691126	0.961635	-0.0340846	-0.190304	Inosine 5'-monophosphate	HMDB00175	C00130	25.3239	25.1719	25.7338	25.5983	25.228	24.7945	25.3545	25.2463	25.6622	25.1095	25.6891	24.9933
		0.0662801	0.961475	0.0368624	0.182994	N-formyl-L-methionine	HMDB01015	C03145	12.3608	12.8708	11.769	12.3191	12.6143	12.6211	12.2378	12.9926	12.4691	12.1861	12.1548	12.2935
		0.0598306	0.969397	0.0421762	0.166211	Methylmalonic acid	HMDB00202	C02170	19.4191	19.1777	18.5049	18.7471	18.9054	19.0743	18.6168	19.9459	18.714	18.8906	18.4536	18.9545
		0.0504326	0.984086	-0.0903869	-0.141398	Sucrose	HMDB00258	C00089	10.9586	12.7956	12.1643	11.2228	12.8533	13.4512	11.3826	14.5387	12.5981	12.0634	11.1033	12.3021
		0.0442328	0.991711	0.0964832	0.124787	2-Aminobenzoic acid	HMDB01123	C00108	18.8727	20.5069	18.8484	20.343	16.7602	20.8034	19.6817	19.1605	18.2232	20.8191	17.7731	19.898
		0.0431431	0.987747	-0.0183926	-0.121847	Sphingomyelin (d18:1/22:0), Sphingomyelin (d18:0/22:1(13Z))	HMDB12103, HMDB12092		28.5165	29.1312	29.0137	29.258	29.2692	28.8081	29.1115	29.1747	28.8324	29.2647	29.0609	28.6629
		0.0355346	0.998718	-0.0262699	-0.101143	Thiamine	HMDB00235	C00378	22.4751	22.867	22.867	22.7836	23.3511	22.0325	22.7492	23.2679	23.239	22.5261	22.6992	22.0526
		0.0330703	0.997963	-0.0255613	-0.0943695	Uridine	HMDB00296	C00299	19.6954	19.5545	18.7039	19.2581	19.4004	19.805	19.3624	20.2535	19.5432	18.9402	18.7828	19.6886
		0.0326125	0.992652	0.0737352	0.0931076	Nicotine	HMDB01010	C00745	21.0756	18.0426	22.2736	21.6276	22.0393	19.5988	21.7756	20.9243	21.5117	21.1269	19.6276	19.2489
		0.032454	0.98673	-0.0612467	-0.0926704	Trehalose	HMDB00975	C01083	10.3443	11.973	11.2348	10.4818	12.3443	12.6416	10.2644	13.9106	11.7977	11.4818	10.4919	11.4409
		0.0315584	0.982548	0.032828	0.0901973	Hydroxypyruvic acid	HMDB01352	C00168	14.6828	14.6773	12.9855	13.9748	13.9293	14.5326	14.3786	14.9293	13.5627	13.9012	13.3304	14.4831
		0.0300635	0.979774	-0.0183983	-0.0860595	Sphingomyelin (d18:1/14:0)	HMDB12097		23.4551	24.275	23.5285	23.848	23.4923	23.3778	23.6096	23.8858	23.7796	23.9316	23.9672	22.9134
		0.0299453	0.973953	0.033934	0.0857318	Guanosine	HMDB00133	C00387	25.604	25.2133	24.5522	24.7594	25.9271	25.4298	24.5696	26.1449	26.002	24.0772	24.9628	25.5255
		0.0218896	0.986063	-0.0198199	-0.0632081	Xanthosine	HMDB00299	C01762	16.5597	17.1946	16.0383	16.1277	17.0951	16.9658	16.3443	17.3056	17.3145	16.0362	16.1337	16.9658
		0.00828091	1	-0.0084432	-0.024272	Inosine	HMDB00195	C00294	24.2607	24.0854	23.391	23.6649	24.3645	24.275	23.5638	25.0935	24.4488	22.8727	24.0443	24.0691
		0.00706459	1	0.00635052	0.0207352	cis-Aconitic acid	HMDB00072	C00417	16.2194	15.5111	15.3718	16.1155	15.7783	15.5447	15.3853	16.5597	15.7207	14.7731	16.4285	15.6354
		0.00571823	1	-0.00264708	-0.0168091	L-Carnitine	HMDB00062	n/a	22.9899	22.9951	22.9423	22.8969	23.3511	22.7634	22.6843	23.4923	23.0459	22.6342	22.8633	23.2346
		0.00532509	0.999715	0.00566053	0.0156604	Sorbitol	HMDB00247	C00794	14.0362	12.9586	12.577	13.3581	13.0102	13.9658	13.1016	14.2877	13.4893	12.3608	12.944	13.6883
		0.00319001	0.998626	0.0022672	0.00940416	Uracil	HMDB00300	C00106	23.6649	23.7796	23.3778	23.3376	23.9495	23.7492	23.1871	24.4234	24.141	23.0526	23.4425	23.5983
		0.000596222	0.998628	-0.000612259	-0.00176289	Sphingomyelin (d18:1/24:1(15Z))	HMDB12107		29.2239	31.4483	30.3724	30.611	30.8157	30.5664	30.6198	30.3196	30.8974	31.0737	30.2193	29.9117
